# Supplementary material for: The Effect of Dexamethasone-Mediated Atrophy on Mitochondrial Function and BCAA Metabolism During Insulin Resistance in C2C12 Myotubes
Source: Metabolites. 2025 May 13;15(5):322. doi: 10.3390/metabo15050322 (PMC12113135; doi:10.3390/metabo15050322)
Supplement: Supplementary file 1 [file metabolites-15-00322-s001.zip]

Archive with 1 entries (1 files):
- metabolites-3440938-supplementary.pdf
